# Supplementary material for: Auditory steady state responses and cochlear implants: Modeling the artifact-response mixture in the perspective of denoising
Source: PLoS One. 2017 Mar 28;12(3):e0174462. doi: 10.1371/journal.pone.0174462 (PMC5370129; doi:10.1371/journal.pone.0174462)
Supplement: S4 File — (XLSX) [file pone.0174462.s004.xlsx]

## Sheet: Sheet1
infomax	extended infomax	jade	fastICA	Electrode	Repetition
-8.78555	-22.9154	-64.7705	-37.7991	Fp1	1
-15.0293	-66.8505	-62.1224	-39.6851	Fp1	2
-10.5606	-34.2138	-37.4814	-40.969	Fp1	3
-8.84089	-56.7832	-9.13175	-38.9113	Fp1	4
-12.6511	-35.4998	-77.258	-38.4144	Fp1	5
-13.2125	-49.8416	-48.8581	-37.5506	Fp1	6
-9.59745	-56.3724	-52.3224	-39.738	Fp1	7
-13.0442	-53.1516	-35.7356	-38.4955	Fp1	8
-13.0369	-54.5625	-12.7566	-38.6746	Fp1	9
-10.4574	-37.7941	-65.4365	-41.8507	Fp1	10
0.343769	1.31614	-1.90568	-8.14036	Fz	1
-1.03816	-3.49489	-3.37832	-8.2996	Fz	2
-1.27962	-19.9559	2.5154	-7.63985	Fz	3
0.0236708	-13.6132	11.0663	-7.06831	Fz	4
-1.00798	-12.974	-6.80585	-8.08323	Fz	5
0.470273	-20.8337	2.43877	-7.74801	Fz	6
0.739212	-4.96125	-0.346523	-7.92147	Fz	7
1.29258	0.424967	5.8126	-7.87235	Fz	8
-1.12923	-6.99088	9.60834	-8.38552	Fz	9
-1.96017	-9.98701	-7.56677	-9.1227	Fz	10
0.110804	0.617183	-3.59263	-7.56599	F3	1
-1.1477	-4.65663	-4.27454	-7.76359	F3	2
-1.23136	-17.635	1.25563	-7.24654	F3	3
0.0411192	-12.3664	8.93475	-6.61628	F3	4
-1.01407	-11.5208	-7.85293	-7.52977	F3	5
0.225526	-18.6365	0.439572	-7.24574	F3	6
0.486473	-5.23042	-1.49035	-7.43424	F3	7
0.861447	-1.05781	3.66247	-7.30904	F3	8
-1.12129	-6.87687	7.45831	-7.7524	F3	9
-1.78395	-9.0345	-7.62934	-8.39647	F3	10
-5.96849	-16.3304	-55.6462	-22.9903	F7	1
-10.0968	-51.1563	-44.7695	-24.099	F7	2
-7.22044	-24.2091	-29.5836	-25.1422	F7	3
-6.42661	-36.4482	-14.7016	-23.7933	F7	4
-9.07892	-23.0581	-63.131	-23.5992	F7	5
-9.57689	-35.0682	-48.1336	-22.9276	F7	6
-7.17752	-37.9388	-40.5851	-24.3127	F7	7
-9.49176	-44.2568	-35.9906	-23.5105	F7	8
-9.10014	-35.6678	-16.571	-23.8739	F7	9
-7.01242	-23.7826	-42.6311	-25.6323	F7	10
-0.0117947	0.0390355	-0.198513	-0.315198	FT9	1
-0.171079	-0.336009	-0.317367	-0.341027	FT9	2
-0.0660001	-0.893544	0.0717294	-0.285051	FT9	3
0.0830366	-0.480673	0.513619	-0.117332	FT9	4
-0.130391	-0.64036	-0.476221	-0.319609	FT9	5
-0.0132957	-0.931078	-0.0475088	-0.269428	FT9	6
-0.0388264	-0.294191	-0.130144	-0.320775	FT9	7
-0.0133527	-0.132412	0.0816949	-0.321906	FT9	8
-0.178958	-0.380997	0.24268	-0.376844	FT9	9
-0.104107	-0.424808	-0.339893	-0.330779	FT9	10
-0.0622919	-0.0537097	-5.05706	-7.24402	FC5	1
-1.07775	-5.51347	-4.8842	-7.42337	FC5	2
-1.19596	-14.6107	-0.173848	-7.16901	FC5	3
-0.189665	-10.8237	6.13546	-6.54096	FC5	4
-0.983057	-9.5857	-8.54764	-7.24436	FC5	5
-0.0367923	-15.6274	-1.63917	-7.07067	FC5	6
0.277496	-5.23559	-2.54573	-7.31577	FC5	7
0.446269	-2.50745	1.32992	-7.05158	FC5	8
-1.02201	-6.45684	4.98289	-7.31501	FC5	9
-1.52182	-7.70209	-7.39476	-7.85489	FC5	10
0.359668	1.49654	-0.371477	-5.99783	FC1	1
-0.666441	-1.72613	-1.72429	-6.12587	FC1	2
-0.835357	-15.5045	2.8835	-5.54707	FC1	3
0.190574	-10.1262	9.59083	-5.13441	FC1	4
-0.655063	-10.065	-4.288	-5.96289	FC1	5
0.573461	-16.0515	2.9871	-5.7231	FC1	6
0.763841	-3.1451	0.650971	-5.80608	FC1	7
1.15522	1.23236	5.50674	-5.84158	FC1	8
-0.710572	-4.78089	8.50692	-6.29848	FC1	9
-1.43638	-7.48332	-5.04301	-6.76176	FC1	10
0.23178	1.02573	-0.691787	-5.06707	C3	1
-0.55147	-1.62589	-1.51422	-5.15452	C3	2
-0.668668	-11.0335	1.84343	-4.85144	C3	3
0.130535	-7.20801	6.62426	-4.44529	C3	4
-0.456023	-7.10682	-3.49983	-5.05429	C3	5
0.339865	-11.4434	1.60721	-4.99033	C3	6
0.478101	-2.39974	0.188875	-5.18089	C3	7
0.768533	0.523386	3.55723	-4.88889	C3	8
-0.599872	-3.56197	5.79701	-5.25779	C3	9
-1.08441	-5.34316	-3.75332	-5.36618	C3	10
-1.42683	-4.28535	-18.1642	-2.98237	T7	1
-3.04889	-16.7405	-14.5859	-2.67138	T7	2
-2.46667	-16.5239	-8.08365	-3.052	T7	3
-1.46012	-16.4396	-0.509199	-0.942614	T7	4
-2.73935	-11.7974	-21.2108	-2.31267	T7	5
-2.33495	-20.095	-14.2253	-1.69481	T7	6
-1.69613	-13.1446	-12.3394	-1.89862	T7	7
-2.30631	-13.6175	-9.66065	-2.50525	T7	8
-2.8499	-12.5399	-1.68043	-2.6847	T7	9
-2.63477	-10.8524	-15.493	-4.4546	T7	10
0.0630066	0.127633	-1.25885	-1.83904	TP9	1
-0.260734	-1.41157	-1.22239	-1.91529	TP9	2
-0.271344	-3.7717	0.0699086	-1.83496	TP9	3
0.0772202	-2.62305	1.78247	-1.57536	TP9	4
-0.23896	-2.47791	-2.25212	-1.85496	TP9	5
0.0479187	-3.99979	-0.426881	-1.79665	TP9	6
0.0399966	-1.33462	-0.656981	-1.91442	TP9	7
0.11706	-0.669511	0.320098	-1.82039	TP9	8
-0.279537	-1.60642	1.33925	-1.89837	TP9	9
-0.375094	-1.93317	-1.81855	-1.97641	TP9	10
0.0839942	0.301183	-1.63246	-4.46468	CP5	1
-0.372684	-1.93635	-1.68171	-4.59219	CP5	2
-0.411805	-6.38568	0.440324	-4.64493	CP5	3
0.0682196	-4.43211	3.21269	-4.21469	CP5	4
-0.407145	-4.24899	-3.35281	-4.56312	CP5	5
0.102951	-6.77198	-0.234145	-4.66782	CP5	6
0.175996	-1.96987	-0.70647	-4.8825	CP5	7
0.268109	-0.706084	1.01664	-4.30235	CP5	8
-0.444775	-2.57844	2.59609	-4.54936	CP5	9
-0.60311	-3.2052	-2.78082	-4.36588	CP5	10
0.259528	0.966092	-0.29158	-3.37644	CP1	1
-0.448735	-1.12001	-1.05806	-3.42972	CP1	2
-0.515647	-8.67804	1.62225	-3.12445	CP1	3
0.159666	-5.52665	5.45455	-2.8205	CP1	4
-0.415006	-5.64256	-2.64521	-3.35809	CP1	5
0.299259	-8.96619	1.46815	-3.23016	CP1	6
0.365961	-1.76349	0.30803	-3.28197	CP1	7
0.530205	0.481403	2.8781	-3.28716	CP1	8
-0.523986	-2.69416	4.68316	-3.58483	CP1	9
-0.801476	-4.09447	-2.74395	-3.77573	CP1	10
-0.06923	0.230841	-0.63243	-1.55421	Pz	1
-0.288735	-0.838366	-0.768363	-1.55138	Pz	2
-0.262739	-4.18706	0.629424	-1.38615	Pz	3
0.0576523	-2.69497	2.46554	-1.13877	Pz	4
-0.280504	-2.77587	-1.65683	-1.49753	Pz	5
0.0514526	-4.40709	0.321124	-1.41229	Pz	6
-0.00494399	-1.11785	-0.194384	-1.42265	Pz	7
0.107736	-0.139172	0.990603	-1.48667	Pz	8
-0.330143	-1.41146	2.01632	-1.62085	Pz	9
-0.491334	-2.08387	-1.55582	-1.76131	Pz	10
0.0988944	0.279764	-0.568867	-1.71126	P3	1
-0.30516	-0.919951	-0.824572	-1.75458	P3	2
-0.298545	-3.36319	0.266295	-1.71966	P3	3
0.0266473	-2.17449	1.75948	-1.47413	P3	4
-0.210255	-2.15657	-1.5033	-1.71177	P3	5
0.0138813	-3.47129	0.0050229	-1.72356	P3	6
0.0144326	-0.957972	-0.283487	-1.81236	P3	7
0.0844438	-0.27009	0.600737	-1.67939	P3	8
-0.318202	-1.23777	1.37107	-1.77413	P3	9
-0.307846	-1.57407	-1.25605	-1.78528	P3	10
0.727831	2.32357	0.589998	-8.79782	P7	1
-1.01129	-1.79869	-2.09123	-8.9415	P7	2
-1.24766	-22.5547	4.22215	-8.11394	P7	3
0.00497349	-14.9359	13.7477	-7.55981	P7	4
-0.93328	-14.5819	-5.07795	-8.70135	P7	5
1.2517	-22.7637	5.68585	-8.2848	P7	6
0.99377	-4.45211	1.28459	-8.42207	P7	7
1.68972	2.37637	8.54536	-8.44529	P7	8
-0.876601	-6.67537	12.5945	-9.05856	P7	9
-2.01227	-10.9084	-7.11004	-9.96917	P7	10
0.0136306	0.744618	-4.11037	-15.6175	O1	1
-2.43451	-7.0917	-7.22285	-15.9236	O1	2
-2.62417	-34.8719	2.50127	-15.0568	O1	3
-0.608142	-24.9995	16.9806	-13.9435	O1	4
-2.38705	-22.9862	-11.9752	-15.4315	O1	5
-0.0972724	-36.9966	3.1667	-15.0507	O1	6
0.644672	-10.1591	-2.16308	-15.3763	O1	7
1.1018	-0.817481	8.27421	-15.1275	O1	8
-2.28077	-13.337	14.7925	-15.7139	O1	9
-3.71307	-18.2313	-14.6702	-17.2031	O1	10
-0.352275	2.85195	15.3057	-31.8922	Oz	1
-5.35794	4.86004	-0.682442	-32.2552	Oz	2
-5.78956	-71.9308	11.7007	-30.2839	Oz	3
-1.41141	-45.6182	39.7794	-28.4737	Oz	4
-4.95042	-47.0359	4.53103	-31.5747	Oz	5
-0.074943	-69.3513	26.3686	-30.9771	Oz	6
1.19647	-12.8289	7.1274	-31.3874	Oz	7
2.79016	14.2202	30.6858	-30.7677	Oz	8
-4.82869	-20.7434	36.0685	-32.1735	Oz	9
-7.94538	-36.664	-18.5667	-34.6663	Oz	10
0.373286	5.58024	26.3945	-33.0015	O2	1
-4.54617	14.2234	6.88834	-33.2432	O2	2
-5.82364	-76.4851	17.5713	-30.7342	O2	3
-1.07893	-44.6173	47.0759	-29.4055	O2	4
-4.67634	-50.1191	16.0721	-32.7252	O2	5
0.912686	-67.6783	37.0476	-32.0875	O2	6
2.18862	-8.50886	14.1694	-32.5301	O2	7
4.33587	22.99	40.2589	-31.7325	O2	8
-4.69135	-17.6563	43.6369	-33.5896	O2	9
-8.40133	-38.0424	-13.2884	-35.5683	O2	10
-0.130488	-0.243445	0.757134	0.950192	P4	1
-0.105067	0.695198	0.518602	0.963619	P4	2
0.13957	2.73211	-0.260844	0.807841	P4	3
0.00290494	2.06127	-1.49097	0.987372	P4	4
-0.0221994	1.67798	1.43223	0.899664	P4	5
-0.189624	2.88596	0.00327933	0.887318	P4	6
-0.317856	0.641444	0.0797997	0.852139	P4	7
-0.425961	0.0455381	-0.7615	0.884465	P4	8
-0.0934422	0.939052	-1.49811	0.976499	P4	9
0.283379	1.47311	1.33119	1.19305	P4	10
42.1207	161.646	552.659	109.247	P8	1
48.6561	474.945	400.308	116.039	P8	2
11.6869	248.141	312.091	119.001	P8	3
29.6291	250.225	386.049	97.7821	P8	4
34.7012	135.173	565.884	104.289	P8	5
73.1376	327.71	545.034	97.7166	P8	6
54.1495	279.142	376.072	102.836	P8	7
90.2047	456.615	487.243	102.545	P8	8
32.7608	256.974	397.343	103.549	P8	9
-2.82887	127.829	336.337	131.774	P8	10
0.287373	1.52878	-1.72716	-12.4513	TP10	1
-1.61098	-4.25895	-4.43605	-12.6717	TP10	2
-1.90327	-28.2838	3.45995	-11.8268	TP10	3
-0.080969	-19.412	15.4567	-11.0267	TP10	4
-1.56509	-18.4848	-8.39581	-12.3695	TP10	5
0.521785	-29.5232	4.34195	-12.0236	TP10	6
0.916746	-7.02253	-0.284213	-12.2853	TP10	7
1.58693	1.00433	8.53844	-12.0176	TP10	8
-1.594	-9.86483	13.5679	-12.6746	TP10	9
-2.85059	-14.3637	-10.6557	-13.6904	TP10	10
-0.0141688	0.133823	-0.916308	-2.72616	CP6	1
-0.188575	-0.990509	-0.888768	-2.73036	CP6	2
-0.182598	-3.43776	0.325748	-2.79959	CP6	3
0.0254273	-2.40562	1.8102	-2.45346	CP6	4
-0.306331	-2.40519	-1.90315	-2.80325	CP6	5
-0.00409227	-3.78197	-0.140219	-2.79807	CP6	6
0.032713	-1.09517	-0.406093	-2.96877	CP6	7
0.134142	-0.398998	0.537557	-2.63678	CP6	8
-0.223568	-1.33263	1.49698	-2.6396	CP6	9
-0.420528	-1.85146	-1.61537	-2.58449	CP6	10
0.29496	1.15325	-0.00747796	-3.86081	CP2	1
-0.370697	-0.895398	-0.89678	-3.91576	CP2	2
-0.553659	-9.72985	2.00424	-3.52461	CP2	3
0.170036	-6.18262	6.31646	-3.25699	CP2	4
-0.413354	-6.31628	-2.67698	-3.82398	CP2	5
0.404951	-10.0329	2.05421	-3.64931	CP2	6
0.45658	-1.81211	0.581966	-3.72782	CP2	7
0.789991	0.937209	3.64984	-3.73256	CP2	8
-0.472396	-2.83621	5.56015	-3.99741	CP2	9
-0.90108	-4.62006	-2.9884	-4.26865	CP2	10
0.381907	1.65746	0.778091	-4.79239	Cz	1
-0.433601	-0.503533	-0.6398	-4.89903	Cz	2
-0.633808	-13.1188	3.17572	-4.28707	Cz	3
0.190518	-8.27288	8.85066	-4.03933	Cz	4
-0.460668	-8.4718	-2.61928	-4.77991	Cz	5
0.663356	-13.4138	3.6208	-4.53592	Cz	6
0.688708	-2.11965	1.29278	-4.59651	Cz	7
1.16927	1.95068	5.63937	-4.66464	Cz	8
-0.593126	-3.56382	7.94956	-5.11221	Cz	9
-1.15637	-6.11355	-3.56649	-5.50036	Cz	10
0.637812	2.1931	1.21819	-7.50926	C4	1
-0.579872	-0.701131	-0.960839	-7.63618	C4	2
-0.917836	-17.1861	3.85596	-7.04334	C4	3
0.277117	-10.9903	11.4395	-6.58375	C4	4
-0.633401	-11.1709	-3.49069	-7.55433	C4	5
0.878656	-17.6031	4.85491	-7.3628	C4	6
0.914701	-2.87831	1.59716	-7.54328	C4	7
1.5854	2.52176	7.34881	-7.25434	C4	8
-0.770772	-4.88196	10.2167	-7.67991	C4	9
-1.57523	-8.31143	-5.05628	-8.1453	C4	10
-1.84166	-5.13065	-22.5228	-12.9637	T8	1
-4.45038	-22.0515	-19.6062	-13.4032	T8	2
-3.78757	-29.0128	-9.42937	-13.5265	T8	3
-2.36736	-26.7587	3.71425	-11.6226	T8	4
-4.04562	-20.5417	-29.3828	-12.6989	T8	5
-2.91484	-33.5037	-15.5165	-12.0566	T8	6
-1.81371	-18.7166	-15.3555	-12.7466	T8	7
-2.24637	-15.4135	-7.89673	-12.5254	T8	8
-4.16855	-19.5384	1.28053	-12.9441	T8	9
-4.25019	-18.0347	-22.6342	-14.9661	T8	10
0.136407	0.571027	-1.51903	-3.55414	FT10	1
-0.475251	-2.04811	-1.83793	-3.60689	FT10	2
-0.536293	-8.66618	0.975675	-3.30431	FT10	3
0.028961	-5.95494	4.7348	-2.98226	FT10	4
-0.491558	-5.70633	-3.81227	-3.52534	FT10	5
0.176689	-9.164	0.399505	-3.3467	FT10	6
0.298044	-2.32188	-0.454423	-3.44768	FT10	7
0.50299	-0.327419	2.03163	-3.43067	FT10	8
-0.450811	-3.08278	4.09157	-3.66844	FT10	9
-0.847226	-4.33309	-3.49588	-3.94553	FT10	10
-0.0631585	0.592509	-4.57507	-14.5252	FC6	1
-2.24276	-7.01632	-6.98215	-14.7937	FC6	2
-2.38301	-31.6321	2.08793	-13.9875	FC6	3
-0.446222	-22.6905	15.4024	-12.9393	FC6	4
-2.09568	-20.8182	-11.7645	-14.3482	FC6	5
-0.00891564	-33.6171	2.32873	-13.9961	FC6	6
0.634587	-9.3581	-2.23886	-14.3315	FC6	7
1.20089	-1.03079	7.27925	-14.0196	FC6	8
-2.1395	-12.3388	13.2274	-14.6269	FC6	9
-3.40041	-16.609	-13.6473	-15.8761	FC6	10
0.532509	2.06619	0.69778	-7.4223	FC2	1
-0.699732	-1.20796	-1.42007	-7.5433	FC2	2
-1.09196	-19.1272	3.8862	-6.81812	FC2	3
0.195825	-12.337	12.1498	-6.38315	FC2	4
-0.782878	-12.368	-4.15587	-7.38972	FC2	5
0.813262	-19.5605	4.75896	-7.07013	FC2	6
0.906307	-3.53159	1.34078	-7.19179	FC2	7
1.64863	2.42066	7.6817	-7.173	FC2	8
-0.835632	-5.56605	10.9024	-7.7412	FC2	9
-1.82026	-9.23551	-5.82995	-8.34853	FC2	10
0.157257	1.00432	-3.24494	-10.7796	F4	1
-1.49547	-5.10024	-4.9522	-10.9764	F4	2
-1.81855	-25.0566	2.24984	-10.2702	F4	3
-0.203405	-17.5434	12.8945	-9.49749	F4	4
-1.45213	-16.3315	-9.14655	-10.6738	F4	5
0.274653	-26.3157	2.2442	-10.3527	F4	6
0.734927	-6.85345	-1.20107	-10.5488	F4	7
1.19309	-0.361825	6.29051	-10.4045	F4	8
-1.55039	-9.29986	11.1494	-10.9702	F4	9
-2.53599	-12.7769	-10.1728	-11.9741	F4	10
-11.1167	-29.3956	-60.2318	-43.9881	F8	1
-19.8292	-71.0299	-73.943	-46.2899	F8	2
-13.8822	-27.2479	-47.4272	-47.9856	F8	3
-11.6143	-63.6697	-8.7211	-45.3365	F8	4
-16.9592	-39.5318	-64.1378	-44.9313	F8	5
-17.4793	-43.1974	-45.4425	-43.1734	F8	6
-12.9405	-72.9059	-62.5378	-45.508	F8	7
-16.6568	-55.9468	-34.2905	-44.9725	F8	8
-16.7018	-70.3402	-13.3234	-44.8267	F8	9
-13.436	-45.7981	-84.1314	-49.0598	F8	10
-9.45921	-23.7	-53.1691	-44.2517	FP2	1
-16.5572	-60.4077	-60.4859	-46.3426	FP2	2
-11.9201	-39.9766	-35.4917	-47.8137	FP2	3
-9.59658	-67.7288	-1.05409	-44.809	FP2	4
-14.1702	-42.8862	-63.109	-44.8311	FP2	5
-14.2489	-57.3137	-36.8956	-43.6591	FP2	6
-9.85861	-60.6	-49.0112	-46.0796	FP2	7
-12.9053	-45.7091	-25.6296	-44.6248	FP2	8
-14.2376	-60.7485	-5.3615	-44.6626	FP2	9
-12.2168	-45.3553	-71.7815	-48.8989	FP2	10
