# Supplementary material for: Auditory steady state responses and cochlear implants: Modeling the artifact-response mixture in the perspective of denoising
Source: PLoS One. 2017 Mar 28;12(3):e0174462. doi: 10.1371/journal.pone.0174462 (PMC5370129; doi:10.1371/journal.pone.0174462)
Supplement: S5 File — (XLSX) [file pone.0174462.s005.xlsx]

## Sheet: Sheet1
infomax	extended infomax	jade	fastICA	Electrode	Repetition
-5.89573	-36.4416	-20.3766	-20.9945	Fp1	1
-0.803873	18.3892	46.0773	-26.2657	Fp1	2
-5.17752	-12.1175	-3.60956	-22.9125	Fp1	3
-4.88873	-15.6904	-16.1286	-21.7065	Fp1	4
-5.86731	-26.9611	-31.3728	-20.4828	Fp1	5
-0.263744	0.842875	41.1885	-24.317	Fp1	6
-1.46591	-7.98702	68.2049	-17.9357	Fp1	7
-3.95617	0.114119	0.652666	-21.0088	Fp1	8
-4.35542	-19.1273	-51.5898	-20.1824	Fp1	9
-2.55819	37.6216	60.3409	-24.395	Fp1	10
-1.13524	-11.5312	-1.64878	0.726457	Fz	1
0.0989808	6.64956	13.4837	0.564462	Fz	2
-0.77309	-4.83573	-1.88282	1.87681	Fz	3
-0.812098	-2.02832	2.84398	0.480001	Fz	4
-1.54134	-9.02317	-2.40454	-0.232462	Fz	5
-0.138511	-0.196072	10.7586	1.1875	Fz	6
-0.319511	-0.722081	21.2213	1.71461	Fz	7
-1.02098	-1.79017	3.45768	0.734443	Fz	8
-0.256325	-3.41464	-5.01195	2.00089	Fz	9
-0.325761	10.0692	17.8465	1.00288	Fz	10
-0.977947	-10.1959	-1.58423	-0.560296	F3	1
0.0842623	5.79327	11.7972	-0.730633	F3	2
-1.03511	-4.58897	-1.97644	0.401467	F3	3
-0.786273	-1.93467	2.12923	-0.609111	F3	4
-1.24061	-7.86908	-2.27848	-1.34883	F3	5
0.109378	0.0619303	9.69689	-0.157413	F3	6
-0.0558022	-0.473732	18.7675	0.434953	F3	7
-1.03603	-1.6553	2.816	-0.552061	F3	8
-0.185061	-3.03476	-4.87086	0.821192	F3	9
-0.212092	8.97201	15.7351	-0.414708	F3	10
-2.38767	-21.204	-12.1508	-11.9762	F7	1
0.301163	10.851	27.2404	-13.6013	F7	2
-2.54653	-5.76662	-1.00283	-13.6017	F7	3
-3.36935	-10.3036	-13.5827	-12.0255	F7	4
-3.39854	-15.7276	-20.3475	-10.1534	F7	5
0.829029	-3.17451	25.6464	-13.8872	F7	6
0.392583	-3.90563	39.4345	-9.65801	F7	7
-1.74755	1.1958	-0.450855	-11.2992	F7	8
-2.37375	-11.6271	-34.1628	-11.4413	F7	9
-0.155247	22.7107	33.9834	-12.6401	F7	10
0.366557	-0.0192821	0.359496	0.56771	FT9	1
0.523992	0.798522	1.0587	0.677513	FT9	2
0.43932	0.293114	0.395368	0.663644	FT9	3
-0.0903069	-0.133476	0.0595788	0.113847	FT9	4
0.0480252	-0.234547	0.035815	0.169065	FT9	5
0.602511	0.616606	1.02218	0.618398	FT9	6
0.125749	0.117444	0.959009	0.219733	FT9	7
0.244962	0.222943	0.437583	0.37927	FT9	8
1.17282	1.08023	1.00284	1.24676	FT9	9
0.172286	0.582934	0.888251	0.467069	FT9	10
-0.75777	-8.46175	-1.43988	-4.14981	FC5	1
0.0483753	4.71214	9.68442	-4.50428	FC5	2
-0.281073	-3.18356	-1.01348	-3.8219	FC5	3
-0.329583	-1.37765	1.69692	-4.20047	FC5	4
-0.839812	-6.37692	-2.03946	-4.68605	FC5	5
0.0957412	0.0618781	8.01543	-4.11149	FC5	6
-0.15289	-0.568576	15.2513	-3.30345	FC5	7
-0.885794	-1.32346	2.18235	-4.47939	FC5	8
0.12297	-2.31553	-4.30223	-2.73986	FC5	9
-0.0681844	7.5585	13.0369	-4.602	FC5	10
-0.545129	-8.50383	-0.740665	1.47626	FC1	1
0.131736	5.30956	10.6206	1.44467	FC1	2
-0.541099	-3.72076	-1.45678	2.5309	FC1	3
-0.702596	-1.55182	2.54913	1.13219	FC1	4
-1.0332	-6.77968	-1.36429	0.613203	FC1	5
-0.140125	-0.187755	8.31139	1.76188	FC1	6
-0.0679758	-0.301276	16.9189	2.12425	FC1	7
-0.597901	-1.27739	3.00675	1.59139	FC1	8
0.0918667	-2.28166	-3.23194	2.65972	FC1	9
-0.0294548	8.03939	14.257	1.74611	FC1	10
-0.144117	-5.65336	-0.252758	-2.47739	C3	1
0.414225	4.04132	7.74691	-2.99158	C3	2
-0.152199	-2.3442	-0.789029	-2.44564	C3	3
-0.507207	-1.10007	1.82554	-3.08238	C3	4
-0.720929	-4.6925	-0.898448	-3.42071	C3	5
0.222186	0.191581	6.07661	-3.00863	C3	6
-0.0942255	-0.246986	11.8153	-2.52539	C3	7
-0.315141	-0.793212	2.20411	-3.07652	C3	8
0.391209	-1.26157	-2.0256	-1.73748	C3	9
-0.100913	5.52267	9.89473	-3.2598	C3	10
-1.24955	-11.3415	-4.03666	21.0639	T7	1
-0.186664	5.71293	12.9554	26.7865	T7	2
-1.72861	-5.26172	-2.03282	30.2155	T7	3
-0.879203	-3.00542	-1.68492	21.4324	T7	4
-0.592295	-7.48699	-5.66986	21.2455	T7	5
0.465695	0.843345	12.783	38.0115	T7	6
1.27748	0.0958809	19.9752	24.4312	T7	7
-0.62776	-0.215155	1.9072	23.7211	T7	8
0.0751546	-3.60356	-9.53925	22.2147	T7	9
1.08981	11.7226	17.8731	29.7318	T7	10
0.155861	-1.78385	0.0233748	-1.1712	TP9	1
0.375765	1.58242	2.83909	-1.2484	TP9	2
0.2739	-0.462295	0.0768739	-1.1138	TP9	3
-0.1068	-0.352933	0.464537	-1.45704	TP9	4
-0.221727	-1.61262	-0.46434	-1.59047	TP9	5
0.389896	0.386064	2.38788	-1.09547	TP9	6
0.0878533	0.000188982	4.02813	-1.25244	TP9	7
0.101575	-0.0232976	0.915577	-1.41138	TP9	8
0.904375	0.314397	-0.151305	-0.278624	TP9	9
0.27194	2.19588	3.61078	-1.40707	TP9	10
0.350429	-2.86376	0.19091	-7.3696	CP5	1
0.51955	2.57576	4.70634	-8.20834	CP5	2
0.281505	-0.95427	-0.0596474	-8.19315	CP5	3
-0.142957	-0.543736	0.987436	-8.14013	CP5	4
-0.379115	-2.69736	-0.652745	-8.12777	CP5	5
0.172891	0.158836	3.51906	-8.40678	CP5	6
-0.199503	-0.329925	6.56406	-7.89402	CP5	7
0.233215	-0.00241977	1.62748	-8.56805	CP5	8
0.782709	-0.217468	-0.929896	-6.84287	CP5	9
0.213369	3.46593	5.9119	-9.10668	CP5	10
-0.260746	-4.58846	-0.302747	0.955503	CP1	1
0.397617	3.27965	6.19181	1.07303	CP1	2
-0.136946	-1.87067	-0.652163	1.47603	CP1	3
-0.232639	-0.673529	1.6403	0.586775	CP1	4
-0.548698	-3.67136	-0.630282	0.248758	CP1	5
0.111414	0.099389	4.7325	1.13017	CP1	6
-0.0481468	-0.141725	9.33506	1.07677	CP1	7
-0.31286	-0.703898	1.70671	0.936991	CP1	8
0.629089	-0.622966	-1.10938	1.9333	CP1	9
-0.0818848	4.32394	7.78152	1.03716	CP1	10
0.167016	-1.88974	0.131381	1.50993	Pz	1
0.471017	1.83945	3.21433	1.66082	Pz	2
0.205223	-0.604216	-0.0361871	2.02401	Pz	3
-0.125592	-0.338651	0.708017	1.0597	Pz	4
-0.363132	-1.85034	-0.433412	1.10885	Pz	5
0.442283	0.454221	2.62986	1.82973	Pz	6
0.0903867	0.0487146	4.49653	1.44062	Pz	7
0.0710075	-0.105256	1.03359	1.54295	Pz	8
0.937515	0.368413	0.0950774	2.31325	Pz	9
0.264402	2.34347	3.95473	1.57035	Pz	10
0.322226	-1.26834	0.278425	-1.13261	P3	1
0.515303	1.5654	2.62718	-1.42204	P3	2
0.227409	-0.392159	0.0428895	-1.23768	P3	3
-0.0933507	-0.274433	0.518727	-1.60039	P3	4
-0.143733	-1.2893	-0.2314	-1.66512	P3	5
0.443466	0.449978	2.12771	-1.35234	P3	6
0.0860526	0.0413886	3.48211	-1.50167	P3	7
0.241366	0.120704	0.967925	-1.56087	P3	8
0.786666	0.336055	0.0521209	-0.533055	P3	9
0.149164	1.76715	3.00699	-1.72696	P3	10
0.0492014	-11.7416	-0.35512	1.8234	P7	1
0.255403	7.85375	15.7357	2.48656	P7	2
-0.565283	-5.2627	-1.89579	3.72288	P7	3
-1.09737	-2.38388	3.48507	2.08261	P7	4
-1.53172	-10.0212	-2.14966	0.783718	P7	5
-0.216173	-0.281768	12.3026	3.08182	P7	6
-0.520906	-0.911447	24.3104	3.04392	P7	7
-1.45234	-2.41833	3.7998	2.3024	P7	8
-0.928243	-4.4228	-5.66026	3.57096	P7	9
-0.480498	11.4512	20.4608	3.17295	P7	10
-2.03987	-20.6907	-3.56926	-2.39599	O1	1
-0.457954	10.8536	22.9185	-2.9592	O1	2
-2.30303	-9.37996	-4.0678	-0.916227	O1	3
-1.34008	-3.77713	4.06767	-2.34889	O1	4
-2.47354	-15.8224	-4.88092	-3.81769	O1	5
-0.308492	-0.37513	19.0259	-1.93913	O1	6
-0.348099	-1.31985	36.8791	-0.498611	O1	7
-2.57413	-3.636	4.94667	-2.55075	O1	8
-1.45509	-7.25222	-10.5807	-0.569573	O1	9
-0.986837	17.492	30.698	-2.09106	O1	10
-4.77488	-43.1886	-7.84348	-6.85906	Oz	1
-1.48081	21.977	47.1552	-7.96872	Oz	2
-5.09319	-19.8405	-8.61213	-3.59699	Oz	3
-3.4175	-8.51481	9.06258	-5.8889	Oz	4
-6.14038	-34.0213	-9.9796	-8.67837	Oz	5
-1.90486	-1.99194	38.7782	-5.82819	Oz	6
-1.05995	-3.16761	76.5014	-1.94193	Oz	7
-5.57988	-7.47249	9.9373	-6.93986	Oz	8
-3.40101	-15.4978	-18.1893	-3.48087	Oz	9
-1.92505	36.9605	64.3324	-6.24006	Oz	10
-5.63805	-46.1396	-7.82594	-7.39004	O2	1
-1.80479	23.8975	51.2808	-8.55444	O2	2
-5.0965	-21.1801	-9.08965	-3.89884	O2	3
-3.31072	-8.4256	12.0955	-6.1495	O2	4
-6.30474	-36.2119	-8.65937	-9.42012	O2	5
-2.59656	-2.74217	41.3894	-6.50141	O2	6
-1.27864	-3.29315	83.6284	-2.19352	O2	7
-4.80358	-7.14716	12.4671	-7.09878	O2	8
-4.01487	-16.7818	-16.6772	-3.91416	O2	9
-3.1045	38.9845	69.0735	-7.11514	O2	10
0.945775	2.51447	1.03159	0.117307	P4	1
0.665624	-0.272068	-1.26998	0.0455724	P4	2
0.582663	1.18673	0.75003	-0.472585	P4	3
0.0855355	0.266661	-0.417095	-0.550645	P4	4
0.442947	1.54258	0.600281	-0.313852	P4	5
0.719331	0.759216	-0.834918	0.0295916	P4	6
0.172314	0.23686	-2.9853	-0.618065	P4	7
0.411033	0.556973	-0.229234	-0.302482	P4	8
1.19716	1.69088	1.95755	0.513259	P4	9
0.302179	-1.17	-2.3053	-0.401807	P4	10
-22.1229	104.979	39.3869	-21.0806	P8	1
-8.60131	123.267	262.408	-30.6317	P8	2
-24.9439	-73.2306	-51.2473	-13.1205	P8	3
-8.99926	5.87111	151.829	-23.1287	P8	4
-20.5205	33.2229	97.4167	-31.7722	P8	5
-13.7047	-15.6669	204.406	-24.8693	P8	6
-2.98935	7.70578	439.337	-3.95305	P8	7
-20.2371	-45.1442	74.5037	-18.5079	P8	8
-16.4507	0.627927	188.306	-5.06892	P8	9
-12.179	195.531	352.487	-25.9647	P8	10
-1.6415	-16.616	-2.50367	-2.73383	TP10	1
-0.218195	9.06483	18.8459	-3.29293	TP10	2
-1.76859	-7.52395	-3.30066	-1.76899	TP10	3
-1.10448	-2.9193	3.85283	-2.79682	TP10	4
-1.99334	-12.7484	-3.37694	-3.89011	TP10	5
-0.439363	-0.51187	15.1214	-2.43504	TP10	6
-0.32105	-0.951086	30.2729	-1.25822	TP10	7
-1.71462	-2.76805	4.62368	-2.88752	TP10	8
-0.744506	-5.30443	-7.38854	-1.13555	TP10	9
-0.727873	14.0825	24.9563	-2.92823	TP10	10
0.450423	-1.37772	0.368005	-5.01617	CP6	1
0.746261	1.88322	3.06386	-5.47663	CP6	2
0.0256937	-0.648384	-0.164982	-6.11732	CP6	3
-0.049169	-0.259597	0.503555	-5.44811	CP6	4
0.00186292	-1.30692	-0.162274	-5.54359	CP6	5
0.672016	0.685062	2.51254	-5.05032	CP6	6
0.236803	0.186286	3.9341	-5.20287	CP6	7
0.0385349	-0.106993	0.847871	-5.55904	CP6	8
0.994074	0.481015	0.218427	-4.19852	CP6	9
0.00232874	1.74477	3.03457	-6.10672	CP6	10
0.197341	-4.77992	0.17287	0.952576	CP2	1
0.381464	3.66407	6.99676	0.745317	CP2	2
-0.244952	-2.21991	-0.839207	1.17414	CP2	3
-0.405191	-0.897322	1.69337	0.299594	CP2	4
-0.548977	-4.13726	-0.628215	0.167758	CP2	5
0.346686	0.338504	5.59987	1.10978	CP2	6
0.023613	-0.0682085	10.6984	1.0068	CP2	7
-0.263549	-0.734678	2.07026	0.710563	CP2	8
0.563635	-0.830631	-1.20106	1.73462	CP2	9
-0.144844	4.83463	8.72338	0.771176	CP2	10
-0.471512	-7.18709	-0.479532	2.44209	Cz	1
0.300987	4.7826	9.32241	2.44884	Cz	2
-0.570098	-3.28956	-1.382	3.2477	Cz	3
-0.492882	-1.13894	2.53815	1.84621	Cz	4
-0.759625	-5.60965	-0.783668	1.5803	Cz	5
0.194349	0.16191	7.39397	2.79038	Cz	6
0.0871945	-0.0375286	14.7102	2.83602	Cz	7
-0.570137	-1.21508	2.60183	2.49169	Cz	8
0.341096	-1.58266	-2.02878	3.46296	Cz	9
-0.0846767	6.74831	12.1358	2.67456	Cz	10
-0.542088	-9.66644	-0.622804	-2.96491	C4	1
0.153141	6.0628	12.1562	-3.71692	C4	2
-0.871767	-4.43121	-1.91469	-3.15589	C4	3
-0.791842	-1.72478	2.84985	-3.57173	C4	4
-1.28499	-7.84648	-1.47223	-4.13671	C4	5
0.203213	0.172124	9.67688	-3.00784	C4	6
-0.0525218	-0.23744	19.2305	-2.54248	C4	7
-0.897258	-1.77669	3.3001	-3.38324	C4	8
-0.15635	-2.69253	-2.95103	-1.94425	C4	9
-0.219687	8.75828	15.6448	-3.79051	C4	10
-2.32423	-18.6674	-5.48944	5.3957	T8	1
-0.183882	9.73159	21.0731	6.94331	T8	2
-1.83467	-8.18123	-2.83728	10.7411	T8	3
-1.06221	-4.47566	0.0886658	7.35889	T8	4
-2.1177	-14.2216	-8.21549	5.01152	T8	5
-0.810129	-0.705455	17.3738	8.40896	T8	6
-0.497501	-2.21948	30.8736	8.16663	T8	7
-1.72163	-1.47533	2.86017	6.02292	T8	8
-0.852174	-6.47153	-14.6374	7.35807	T8	9
0.104274	19.2981	31.4797	9.89557	T8	10
-0.151371	-4.64123	-0.335902	0.578513	FT10	1
0.302191	3.14797	6.08746	0.540956	FT10	2
-0.251066	-1.98838	-0.740886	0.913911	FT10	3
-0.352612	-0.862069	1.21535	0.174314	FT10	4
-0.569446	-3.79576	-0.922791	0.0286853	FT10	5
0.349639	0.337628	5.01104	0.854528	FT10	6
-0.0841998	-0.23369	9.22044	0.770994	FT10	7
-0.280734	-0.636867	1.69468	0.518954	FT10	8
0.503061	-0.820571	-1.53222	1.51184	FT10	9
0.0764342	4.51598	7.87092	0.605842	FT10	10
-2.00713	-18.9585	-3.36434	-3.6044	FC6	1
-0.272456	9.97385	20.9099	-4.33982	FC6	2
-2.02757	-8.42964	-3.63945	-2.63248	FC6	3
-1.36597	-3.5752	3.51229	-3.51052	FC6	4
-2.23273	-14.3838	-4.45861	-4.77432	FC6	5
-0.477299	-0.538772	17.0099	-3.35986	FC6	6
-0.255007	-1.11491	33.5575	-1.93859	FC6	7
-2.16292	-3.15982	4.69138	-3.85723	FC6	8
-0.985407	-6.23983	-9.30833	-1.89152	FC6	9
-0.860791	15.7956	27.7248	-3.86069	FC6	10
-1.02209	-10.9436	-1.22894	1.31831	FC2	1
0.0809938	6.51866	13.1401	1.19295	FC2	2
-0.815465	-4.77021	-1.95579	2.41582	FC2	3
-0.762636	-1.80199	3.27839	0.97561	FC2	4
-1.25342	-8.4093	-1.59956	0.376732	FC2	5
-0.00800846	-0.0643104	10.4916	1.76762	FC2	6
-0.25656	-0.524134	20.854	2.22342	FC2	7
-1.00068	-1.87129	3.5147	1.44829	FC2	8
-0.254445	-3.15886	-3.99012	2.58955	FC2	9
-0.385251	9.59376	17.2614	1.53943	FC2	10
-1.47237	-14.6461	-2.33211	-0.994102	F4	1
-0.217105	7.91541	16.4989	-1.3064	F4	2
-1.35301	-6.42691	-2.68569	0.249556	F4	3
-1.02756	-2.66091	3.15686	-1.00821	F4	4
-1.79598	-11.267	-3.23657	-2.00082	F4	5
-0.21325	-0.275905	13.4958	-0.505303	F4	6
-0.480708	-1.07547	26.3103	0.406254	F4	7
-1.65613	-2.53222	3.8456	-0.946035	F4	8
-0.483531	-4.53052	-6.76954	0.530474	F4	9
-0.650505	12.4212	21.9967	-0.869821	F4	10
-6.59049	-39.5125	-25.211	-18.1496	F8	1
-2.0383	21.9337	58.2228	-23.6763	F8	2
-4.83369	-10.4407	-1.7688	-17.3017	F8	3
-6.07143	-20.7846	-21.5698	-19.1137	F8	4
-7.10323	-29.9942	-40.647	-18.0529	F8	5
-0.616844	0.796117	50.1376	-18.6832	F8	6
-1.4657	-10.1288	85.8816	-14.3913	F8	7
-6.09448	-0.447055	-2.27758	-17.6437	F8	8
-5.64963	-22.99	-64.8672	-16.8172	F8	9
-2.56683	51.1524	82.8991	-20.8685	F8	10
-7.55863	-45.4298	-23.0383	-21.7403	FP2	1
-1.90172	21.9866	54.5078	-27.5938	FP2	2
-5.12594	-14.5964	-3.96019	-23.3861	FP2	3
-5.73014	-17.8941	-14.2008	-22.4234	FP2	4
-6.77713	-32.984	-34.3418	-22.4556	FP2	5
-2.11509	-1.03894	47.3558	-24.9676	FP2	6
-1.76609	-8.87332	81.892	-18.6212	FP2	7
-5.90221	-1.82622	1.3245	-22.7216	FP2	8
-5.87826	-22.9659	-56.5572	-20.0099	FP2	9
-2.67629	46.0044	74.6649	-26.1689	FP2	10
