# Supplementary material for: Auditory steady state responses and cochlear implants: Modeling the artifact-response mixture in the perspective of denoising
Source: PLoS One. 2017 Mar 28;12(3):e0174462. doi: 10.1371/journal.pone.0174462 (PMC5370129; doi:10.1371/journal.pone.0174462)
Supplement: S7 File — (XLSX) [file pone.0174462.s007.xlsx]

## Sheet: Sheet1
Electrode	Phase value (degrees)
Fp1	121.843
Fz	152.993
F3	130.238
F7	120.386
FT9	107.33
FC5	118.704
FC1	158.978
C3	124.891
T7	110.839
TP9	102.65
CP5	111.221
CP1	132.304
Pz	162.884
P3	114.872
P7	91.9792
O1	62.1458
Oz	22.6601
O2	-66.2976
P4	-93.808
P8	-85.0636
TP10	-84.9409
CP6	-88.1704
CP2	-122.41
Cz	152.343
C4	-100.923
FT10	-82.8859
FC6	-90.4684
FC2	-169.486
F4	-133.088
F8	-91.4454
FP2	-170.229
